# Supplementary material for: Supramolecular Hydrogen Bonding Assembly from Non-Coplanar Aromatic Tetra-1H-Pyrazoles with Crystallization-Induced Emission (CIE)
Source: Int J Mol Sci. 2022 Apr 11;23(8):4206. doi: 10.3390/ijms23084206 (PMC9026852; doi:10.3390/ijms23084206)
Supplement: Supplementary file 1 [file ijms-23-04206-s001.zip]

Archive with 1 entries (1 files):
- ijms-1661298-supplementary.pdf
